# Supplementary material for: Mind the gap—national pesticide monitoring data needs for invertebrate effects assessments in English rivers
Source: Environ Toxicol Chem. 2025 Jan 6;44(3):637–42. doi: 10.1093/etojnl/vgae087 (PMC11864203; doi:10.1093/etojnl/vgae087)
Supplement: vgae087_Supplementary_Data [file vgae087_supplementary_data.zip]

Archive with 3 entries (2 files):
- vgae087_Supplementary_Data/
- vgae087_Supplementary_Data/Supplementary Information 03_12_24.docx
- vgae087_Supplementary_Data/WIMS database information.xlsx
