# Supplementary material for: Mind the gap—national pesticide monitoring data needs for invertebrate effects assessments in English rivers
Source: Environ Toxicol Chem. 2025 Jan 6;44(3):637–42. doi: 10.1093/etojnl/vgae087 (PMC11864203; doi:10.1093/etojnl/vgae087)
Supplement: vgae087_Supplementary_Data [file vgae087_supplementary_data.zip › vgae087_Supplementary_Data/WIMS database information.xlsx]

## Sheet: 1. Pesticides in WIMS database
WIMS database summary from years 2000 to 2023
Active pesticide ingredients measured in WIMS database at riverine sites
Active pesticide ingredients	Total number of samples from riverine sites
1,2-Dibromo-3-chloropropane	860
1,2-Dibromoethane	863
1,2-Dichlorobenzene	2957
1,2-Dichloroethane	16082
1,2-Dichloropropane	851
1,3-Dichloropropylene (cis- and trans-)	2
1,4-Dichlorobenzene	2907
2,2-Dichloropropane	763
2,3,4,6-Tetrachlorophenol	1
2,3,6-TBA :- {2,3,6-Trichlorobenzoic acid}	8691
2,4,5-T :- {2,4,5-Trichlorophenoxyacetic acid}	11649
2,4,5-Trichlorophenol	2409
2,4,6-Trichlorophenol	4077
2,4-D :- {2,4-Dichlorophenoxyacetic acid}	16766
2,4-DB :- {4-(2,4-dichlorophenoxy)butyric acid}	13670
2,4-Dimethylphenol :- {2,4-Xylenol}	2134
4-Chlorophenoxyacetic acid	6636
Acetic acid :- {Ethanoic acid}	48
Aclonifen	2433
Alachlor	2407
Aldicarb	3696
Aldicarb sulfoxide	2064
Aldoxycarb :- {Aldicarb Sulfone}	2057
Aldrin	11762
Alpha-Cypermethrin :- {Cypermethrin-alpha}	692
Anthracene	5195
Asulam	2044
Atrazine	16357
Atrazine and Simazine	131
Azinphos-ethyl	10424
Azinphos-methyl	13644
Azoxystrobin	2054
Benazolin	8112
Bendiocarb	5633
Bentazone	8539
Bifenox	2447
Bifenthrin	1490
Bromoxynil	7079
Bupirimate	4041
Buprofezin	33
Carbaryl	4499
Carbendazim	6170
Carbetamide	7629
Carbofuran	2252
Chlorfenvinphos	10890
Chloridazon	6267
Chlormequat	78
Chlorothalonil	3021
Chlorotoluron	11975
Chloroxuron	6248
Chlorpropham	1973
Chlorpyrifos-ethyl	5843
Chlorpyrifos-methyl	5373
Chlorthal Dimethyl	16
cis-1,3-Dichloropropylene :- {cis-1,3-Dichloropropene}	851
cis-Chlordane	105
cis-Heptachlor epoxide	3918
cis-Permethrin	7370
Clopyralid	7851
Coumaphos	8989
Cyanazine	3972
Cyfluthrin	1864
Cypermethrin	9939
DDE -op	3800
DDE -pp	13738
DDT : Sum of components	7561
DDT : Total Isomers (DDT op pp, DDE pp, TDE pp)	605
DDT -op	12853
DDT -pp	14628
Deltamethrin	2384
Demetons : Sum of (-S Me Sox, -S Me, -S Me Sone)	41
Demetons : Sum of (-S Me Sox, S, -O Me, -S Me, -S Me Sone)	24
Demeton-S-methyl	5939
Demeton-S-methyl sulphone	65
Demeton-S-methyl sulphoxide (Oxydemeton-methyl)	72
Desmetryn	6198
Diazinon	15111
Dicamba	12333
Dichlobenil	3027
Dichlorprop :- {2,4-DP}	12544
Dichlorvos	17119
Diclobutrazol	33
Dieldrin	12290
Diflurobenzuron	10353
Dimethoate	8809
Dinoseb :- {2-Methyl-n-propyl-4,6-dinitrophenol} :- {DNBP}	220
Diquat	19
Diuron	11981
DNOC :- {4,6-dinitro-o-cresol}	220
Drins : Total (Aldrin, Dieldrin, Endrin, Isodrin)	3928
Endosulfan : Total (A + B)	444
Endosulfan A	7373
Endosulfan B	7264
Endrin	11723
Ethiofencarb	2199
Ethion	8272
Ethirimol	2065
Ethofumesate	5360
Fenchlorphos :- {Ronnel}	4830
Fenitrothion	14541
Fenoprop	10599
Fenpropidin	92
Fenpropimorph	4693
Fenthion	10999
Fenuron	10432
Fluazifop-butyl	33
Fluazinam	30
Flucofuron	724
Flumethrin	3140
Fluroxypyr	7210
Flusilazole	173
Flutriafol	94
Fomesafen	41
Fonofos	4251
Glyphosate	2848
HCH : Total (Alpha, Beta, Gamma)	3848
HCH : Total (Alpha, Beta, Gamma, Delta)	4
HCH : Total Isomers (Alpha, Beta, Gamma, Delta, Epsilon)	88
HCH : Total Isomers : LOD as 0	1
HCH -alpha	13138
HCH -beta	12649
HCH -delta	8736
HCH -epsilon	654
HCH -gamma :- {Lindane}	16854
Heptachlor	5564
Heptachlor epoxide	1981
Heptachlor epoxide (cis- and trans-)	278
Hexachlorobenzene	11879
Hexaconazole	33
Imazalil	44
Imazapyr	1854
Iodofenphos	4028
Ioxynil	11426
Iprodione	4014
Irgarol 1051	6356
Isodrin	9445
Isoproturon	13555
Kresoxim-Methyl	189
Lambda-cyhalothrin	1775
Linuron	14208
Malathion	14711
MCPA :- {4-Chloro-2-methylphenoxyacetic acid}	15572
MCPB :- {4-Chloro-2-methylphenoxybutyric acid}	7534
Mecoprop	19071
Metalaxyl	4241
Metaldehyde	1626
Metazachlor	4255
Methabenzthiazuron	6422
Methiocarb	2442
Methomyl	2253
Methoxychlor	257
Metoxuron	5991
Metsulfuron-methyl	5981
Mevinphos	10841
Monolinuron	5573
Monuron	10124
Napropamide	4042
Neburon	9852
Omethoate	472
Oxamyl	2332
Paclobutrazole	33
Paraquat	19
Parathion-ethyl :- {Parathion}	11486
Parathion-methyl	11081
Pendimethalin	3802
Pentachlorophenol	10817
Permethrin (cis- and trans-)	1304
Phenmedipham	10
Phorate	8026
Picloram	7277
Pirimicarb	5838
Pirimiphos-ethyl	4078
Pirimiphos-methyl	4273
Prochloraz	5188
Prometryn	6203
Propachlor	236
Propazine	9762
Propetamphos	12439
Propiconazole	506
Propionic acid :- {Propanoic acid}	45
Propoxur	2260
Propyzamide	5600
Quinoxyfen	2460
Rotenone	252
Schradan :- {Pestox}	1193
Simazine	17414
Simazine, Atrazine and Trietazine : Sum of	722
Sulcofuron	633
Sulcotrione	2045
Tecnazene	3518
Tecnazene and its metabolites	1223
Terbutryn	8893
Tralkoxydim	33
trans-Chlordane	105
trans-Permethrin	7009
Tri-allate	254
Triazophos	11046
Tributyl Tin as Cation	21048
Tributyl Tin as Sn	3
Triclopyr	10626
Triclosan	6669
Trietazine	5531
Trietazine	5531
Trifluralin	8501
Vinclozolin	232

## Sheet: 2. Highly used pesticides
Most used pesticides in Britain using FERA PUS data			Red highlighted text indicates pesticides not measured in the WIMS database
A list of the 15 most used active pesticide ingredients, in Britain, for arable farming and amenities between years 2000 to 2022	Usage per year (tonnes)
Active pesticide ingredients	2022	2020	2018	2016	2014	2012	2010	2008	2006	2004	2002	2000
Glyphosate	2011	2585	2466	2221	1767	1340	1473	1479	1425	1544	1488	1285
Chlormequat	2279	1508	2187	2354	2389	2479	2427	2953	2577	2703	2885	2796
Chlorothalonil		1301	2293	2055	1613	1181	1597	1731	1464	1512	424	387
Mancozeb	549	915	974	804	755	761	578	783	895	1045	1146	1158
Pendimethalin	1491	865	1329	1344	1211	1176	992	1129	861	1187	1057	717
Perosulfocarb	1070	502	1183	831	573	695	561	356
Prothioconazole	510	362	415	409	419		276	288
Folpet	966	318
Tebuconazole	490	286	338	399	385	315	185
Propyzamide	298	253	411	334	327	317	191
Flufenacet	531	239	449	381	330	308	244
Tri-allate	868	224	699	680	310					195	372	462
Propamocarb hydrochloride	184	207		192
Mecoprop-P		191	228	287	365	393	334	431	411	505	527	437
Metamitron		169					184
Alconifen	238
Azoxystrobin	162											225
Spiroxamine	155
Metazachlor			206	225	306	344	276	246	221
Epoxiconazole			182	209	227	224	197			247		206
Fluroxypyr			140
Chlorotoluron					231		640	367	247	323	341
Boscalid						208
Isoproturon								1536	1950	2279	2254	2730
Trifluralin								877	708	890	682	714
Metaldehyde								466	262		334	350
Fenpropimorph								256	201	348	267	262

## Sheet: 3. References
REFERENCES FOR FERA PUS REPORTS	WEBSITE
PESTICIDE USAGE SURVEY REPORT 295	https://pusstats.fera.co.uk/published-reports
PESTICIDE USAGE SURVEY REPORT 309	https://pusstats.fera.co.uk/published-reports
PESTICIDE USAGE SURVEY REPORT 302	https://pusstats.fera.co.uk/published-reports
PESTICIDE USAGE SURVEY REPORT 284	https://pusstats.fera.co.uk/published-reports
PESTICIDE USAGE SURVEY REPORT 271	https://pusstats.fera.co.uk/published-reports
PESTICIDE USAGE SURVEY REPORT 263	https://pusstats.fera.co.uk/published-reports
PESTICIDE USAGE SURVEY REPORT 250	https://pusstats.fera.co.uk/published-reports
PESTICIDE USAGE SURVEY REPORT 235	https://pusstats.fera.co.uk/published-reports
PESTICIDE USAGE SURVEY REPORT 224	https://pusstats.fera.co.uk/published-reports
PESTICIDE USAGE SURVEY REPORT 213	https://pusstats.fera.co.uk/published-reports
PESTICIDE USAGE SURVEY REPORT 213	https://pusstats.fera.co.uk/published-reports
PESTICIDE USAGE SURVEY REPORT 213	https://pusstats.fera.co.uk/published-reports
PESTICIDE USAGE SURVEY REPORT 171	https://pusstats.fera.co.uk/published-reports
